# Supplementary material for: Genomic comparison of the temperate coral Astrangia poculata with tropical corals yields insights into winter quiescence, innate immunity, and sexual reproduction
Source: G3 (Bethesda). 2025 Feb 18;15(4):jkaf033. doi: 10.1093/g3journal/jkaf033 (PMC12005167; doi:10.1093/g3journal/jkaf033)
Supplement: jkaf033_Supplementary_Data [file jkaf033_supplementary_data.zip]

Archive with 2 entries (2 files):
- Astrangia_poculata_supplement_5mar25.docx
- Supplementary_Figure_S1_G3-2025-405694.png
